# Supplementary material for: Effectiveness of a Social Cognitive Theory-based health education intervention on depression (SCODESS) among mothers of children with cancer in Klang Valley, Selangor, Malaysia—A quasi-experimental study
Source: PLoS One. 2025 Feb 5;20(2):e0318104. doi: 10.1371/journal.pone.0318104 (PMC11798525; doi:10.1371/journal.pone.0318104)
Supplement: S1 Data — (XLSX) [file pone.0318104.s001.xlsx]

## Sheet: DATABASE
	Nama:		Phone	BASELINE	10	T1	10	T2
1	Nisha		012-6641036	Y
2	Nuraine Sappal Ibrahim		011-31847193	Y		Y	DONE
3	Anna farhana		019-2333565	Y
4	Azleen Ibrahim		012 250 1671	Y
5	Elaine		016-2841234	Y		Y	DONE
7	Nur Syazwani binti Samat		011-14432371	Y	DONE
8	Rashidah Bt Karim		196061066		Y
9	Noor Azlina Ismail		010-3662432
11	ATIQAH		017-2828093
12	HEERNIE ATHIRAH		012-9220298
13
14
15
16
17
18
19
20
21
22
23
24
26
27
28	Rafidah Samsudin	3	1	1	1	3	0	0	1	0	10
29
30
31
32
33
34
35
36
37
38
39
40
41
42

## Sheet: T1
	PHQ										CANCER RELATED KNOWLEDGE											PERCEIVED STRESS SCALE									CAERETAKER SELF EFFICACY
RESPONDENT	1	2	3	4	5	6	7	8	9	TOTAL	CK1	CK2	CK3	CK4	CK5	CK6	CK7	CK8	CK9	CK10	TOTAL	PS1	PS2	PS3	PS4	PS5	PS6	PS7	PS8	TOTAL	CASES 1	CASES 2	CASES 3	CASES 4	CASES 5	CASES 6	CASES 7	CASES 8	CASES 9	CASES 10	CASES 11	CASES 12	CASES 13	CASES 14	CASES 15	CASES 16	CASES 17	CASES 18	CASES 19
1	1	2	1	1	1	2	2	0	0	10	2	1	0	0	1	0	1	0	1	1	1	6	4	4	3	2	2	2	2	2	21	1	2	1	1	0	1	1	1	1	0	3	2	1	1	1	1	1	1
2	3	1	0	0	0	1	0	0	1	6	1	1	0	0	1	1	1	1	0	1	1	7	2	0	2	1	2	2	2	1	12	2	2	3	3	2	3	3	1	1	3	2	2	2	1	1	3	3	3
3	1	3	1	3	2	3	3	3	1	20	3	1	1	0	1	0	1	0	1	1	1	7	4	4	4	2	3	4	4	3	28	2	2	2	3	0	2	1	0	0	0	0	2	2	3	2	2	2	3
4	3	2	2	3	2	0	3	3	0	18	3	1	0	0	1	1	1	1	1	1	1	8	3	2	4	3	2	2	3	3	22	2	1	2	3	3	3	2	3	1	3	2	1	1	3	1	1	3	2
5	1	1	1	2	2	1	1	1	0	10	2	1	1	0	1	1	1	1	1	1	1	9	1	1	1	1	3	1	1	1	10	3	3	3	3	3	3	3	3	3	3	3	3	3	3	3	3	3	3
6	2	0	1	1	1	1	1	0	0	7	1	1	0	0	1	1	0	1	1	1	1	7	3	3	3	3	2	3	3	3	23	1	1	2	2	1	2	3	3	2	2	2	1	1	1	1	1	3	2
7	1	1	1	1	1	0	0	0	0	5	1	1	0	0	1	1	0	0	1	1	1	6	2	2	2	1	2	1	1	2	13	2	2	2	2	2	2	2	1	1	2	2	1	1	1	1	1	2	2
8	1	1	3	3	3	1	1	0	0	13	2	1	1	1	1	1	1	1	1	1	1	10	2	2	2	2	2	3	2	2	17	3	3	3	3	3	3	3	3	3	3	3	3	3	3	3	3	3	3
9	2	2	2	3	3	3	2	2	2	21	3	1	0	1	1	0	1	1	1	1	1	8	2	2	2	2	2	2	2	2	16	1	2	1	1	2	2	1	0	1	0	1	2	1	0	1	2	0	1
10	1	1	0	1	2	2	2	1	0	10	2	1	1	1	1	1	1	1	1	1	1	10	2	1	1	2	3	1	3	2	15	2	2	3	3	3	2	2	2	1	0	2	3	2	2	2	2	2	3
11	1	0	0	3	1	1	0	0	3	9	1	1	0	1	1	1	1	1	0	1	0	7	3	2	2	4	3	2	3	3	22	2	2	3	3	2	2	2	0	2	2	2	2	2	3	2	2	2	2
12	1	1	1	1	1	1	0	0	0	6	1	1	1	1	1	1	1	1	1	1	1	10	1	0	1	0	3	4	2	0	11	3	3	3	3	3	3	3	3	3	2	3	3	3	3	2	3	3	3
13	0	0	1	0	0	3	1	0	0	5	1	1	1	1	1	1	1	0	1	1	1	9	0	2	2	3	3	3	3	3	19	2	2	1	2	0	2	1	1	1	2	2	2	1	0	0	2	2	2
14	1	1	1	1	1	0	0	0	0	5	1	1	0	0	1	1	1	0	1	1	1	7	2	2	2	2	3	3	2	2	18	1	1	1	1	2	3	3	1	3	3	1	1	1	1	2	2	3	1
15	2	2	2	2	0	2	0	1	2	13	2	1	1	1	1	1	1	1	1	1	1	10	2	2	2	2	3	3	1	1	16	2	2	3	3	3	3	3	3	3	3	3	3	2	3	2	3	3	3
16	3	1	1	1	0	1	1	0	0	8	1	1	0	0	1	1	1	0	0	1	1	6	0	0	0	0	0	4	0	0	4	3	3	3	3	3	2	3	3	3	3	3	3	3	3	3	3	3	3
17	1	1	1	2	1	1	0	0	0	7	1	1	1	1	1	1	1	1	0	1	1	9	2	1	2	2	2	2	2	1	14	1	1	1	2	1	1	1	1	1	1	2	2	1	2	0	1	1	1
18	2	3	2	3	2	2	1	1	0	16	3	1	0	0	1	1	1	0	0	1	1	6	1	0	1	1	2	2	1	0	8	3	3	3	3	3	3	3	3	2	3	3	3	3	2	2	2	3	2
19	3	0	1	1	1	0	0	1	0	7	1	1	1	1	1	1	1	1	1	1	1	10	3	0	2	2	2	3	0	0	12	1	1	1	3	1	3	2	2	2	2	1	1	1	3	1	1	1	1
20	1	2	2	3	0	0	0	0	0	8	1	0	0	0	1	1	1	1	1	1	1	7	2	2	3	2	2	2	3	2	18	2	2	2	2	3	3	3	2	1	0	3	0	0	0	0	0	2	0
21	1	1	2	2	2	2	1	1	1	13	2	1	1	0	1	1	1	0	0	1	1	7	2	1	2	1	3	3	2	1	15	3	3	2	2	1	3	1	3	1	0	2	2	2	2	2	2	3	1
22	3	0	0	2	2	0	0	3	0	10	2	1	0	0	1	0	1	0	0	1	1	5	2	0	2	2	0	0	2	0	8	0	2	1	3	2	2	1	1	1	3	1	0	2	3	1	1	2	3
23	1	1	1	2	2	3	1	0	0	11	2	1	1	1	1	0	1	1	1	1	1	9	4	3	4	3	2	4	4	3	27	1	2	2	3	0	2	1	0	0	0	2	3	3	3	3	3	3	3
24	3	0	0	1	3	0	0	0	0	7	1	1	1	1	1	1	1	1	1	1	1	10	2	2	2	0	2	3	3	2	16	3	3	3	2	3	3	2	2	0	3	2	3	0	2	0	0	3	3
25	2	3	3	3	2	3	2	0	0	18	3	0	1	0	1	1	1	0	0	1	1	6	4	3	3	2	1	2	4	2	21	2	2	3	2	3	2	2	1	1	3	3	3	3	3	3	1	3	2
26	1	1	1	3	3	1	1	1	0	12	2	0	1	1	1	1	1	1	0	1	1	8	3	3	3	2	3	2	2	2	20	1	0	0	1	1	1	1	1	2	2	1	0	1	0	1	0	2	1
27	1	1	1	1	1	1	0	0	0	6	1	1	1	0	1	1	1	1	1	1	1	9	2	1	2	1	3	3	2	1	15	2	1	3	2	3	1	2	2	2	2	3	2	1	2	1	1	1	1
28	1	0	1	1	1	1	0	0	0	5	1	1	0	1	1	1	1	1	1	1	1	9	0	0	0	0	0	2	2	1	5	1	1	1	3	1	3	3	3	1	3	1	1	1	1	1	1	3	1
29	1	0	1	1	1	0	1	0	0	5	1	1	0	0	1	1	1	1	1	1	1	8	2	2	3	2	2	3	3	2	19	1	2	1	1	1	1	2	2	2	3	2	2	1	1	1	1	1	1
30	2	0	1	1	1	0	1	1	1	8	1	1	1	1	1	1	0	1	1	1	1	9	2	1	1	0	3	0	1	0	8	3	3	3	2	3	2	2	2	3	3	2	2	2	2	2	2	3	2
31	2	1	0	1	1	0	0	0	0	5	1	1	1	1	1	1	1	1	1	1	1	10	1	1	2	1	3	3	2	1	14	3	3	3	3	2	2	3	3	2	2	3	2	1	2	2	2	3	2
32	2	2	2	1	1	1	1	0	0	10	2	1	1	1	1	1	1	1	1	1	1	10	2	2	2	2	2	2	2	0	14	1	1	3	3	3	3	3	3	3	3	3	3	3	1	1	2	3	3
33	3	1	1	1	3	0	0	1	0	10	2	1	1	0	0	1	1	0	0	1	1	6	0	1	0	1	1	2	1	1	7	1	1	1	3	1	1	3	1	1	3	3	3	3	3	3	3	3	3
34	3	1	0	1	0	0	0	0	0	5	1	1	0	0	0	1	1	0	1	1	1	6	0	0	0	0	4	3	0	0	7	3	3	3	3	3	3	3	3	3	3	3	3	3	3	3	2	3	3
35	1	1	2	2	1	1	1	1	1	11	2	1	0	0	0	1	1	0	0	1	1	5	2	2	2	2	2	2	2	2	16	2	2	2	1	2	2	1	3	3	0	2	2	2	2	2	0	2	2
36	3	0	0	1	1	0	0	0	0	5	1	1	0	0	1	1	1	1	1	1	1	8	1	1	0	0	0	3	0	0	5	2	2	3	3	3	3	3	3	3	3	3	3	3	3	3	3	3	3
37	1	0	1	1	1	0	1	0	0	5	1	1	0	0	1	1	1	1	1	1	1	8	2	2	2	2	2	3	2	2	17	2	2	2	2	2	2	2	1	1	2	2	2	2	2	2	2	2	2
38	2	2	1	1	1	0	1	0	0	8	1	1	1	0	1	1	1	1	1	1	1	9	0	2	2	2	2	3	2	2	15	1	3	3	3	2	1	1	3	1	3	3	1	1	2	1	1	3	2
39	3	0	0	1	0	1	0	0	0	5	1	1	0	1	1	1	1	1	1	1	1	9	1	0	0	0	0	1	1	0	3	3	3	3	3	2	3	3	3	3	2	2	3	2	2	2	2	3	2
40	1	0	0	1	1	1	1	0	0	5	1	1	0	1	1	1	1	1	0	1	1	8	1	1	1	1	3	3	1	1	12	2	2	3	3	2	2	2	2	2	2	2	2	2	2	2	2	3	2
41	2	2	0	1	1	0	0	0	0	6	1	1	0	1	1	1	1	1	1	1	1	9	1	1	1	1	3	3	2	1	13	2	2	3	3	3	2	2	2	3	3	3	1	1	1	2	1	3	2
42	3	1	1	1	3	1	1	0	0	11	2	1	0	1	1	1	1	1	1	1	1	9	0	0	0	0	4	3	0	0	7	3	3	3	3	3	3	3	3	3	3	3	3	3	3	3	3	3	3
[truncated: 33 more columns]

## Sheet: T2
	PHQ										CANCER RELATED KNOWLEDGE											PERCEIVED STRESS SCALE									CAERETAKER SELF EFFICACY
RESPONDENT	1	2	3	4	5	6	7	8	9	TOTAL	CK1	CK2	CK3	CK4	CK5	CK6	CK7	CK8	CK9	CK10	TOTAL	PS1	PS2	PS3	PS4	PS5	PS6	PS7	PS8	TOTAL	CASES 1	CASES 2	CASES 3	CASES 4	CASES 5	CASES 6	CASES 7	CASES 8	CASES 9	CASES 10	CASES 11	CASES 12	CASES 13	CASES 14	CASES 15	CASES 16	CASES 17	CASES 18	CASES 19
1	1	1	1	1	0	1	0	0	1	6	1	0	0	1	1	1	0	1	1	1	7	3	4	3	3	2	2	2	2	21	2	1	1	1	1	1	1	2	1	1	3	2	1	2	2	2	3	1	1
2	0	0	0	0	0	0	0	0	0	0	1	1	0	1	1	1	0	1	1	1	8	2	0	2	0	0	3	2	0	9	1	3	3	3	1	1	1	1	1	1	1	2	2	1	2	2	1	1	1
3	1	2	2	3	3	3	1	1	2	18	1	0	0	1	1	1	0	1	1	1	7	3	2	3	2	2	3	2	2	19	3	2	3	3	1	3	2	2	2	1	2	2	2	3	2	2	1	2	2
4	1	0	1	1	1	0	0	0	0	4	1	0	1	1	1	1	1	1	1	1	9	1	1	1	1	3	3	2	2	14	3	3	3	3	3	3	3	3	3	3	3	3	3	3	3	2	3	2	3
5	0	0	0	0	0	0	0	0	0	0	1	1	0	1	1	1	1	1	1	1	9	1	1	1	1	3	1	1	1	10	3	3	3	3	3	3	3	3	3	3	3	3	3	3	3	3	3	3	3
6	2	2	0	2	2	0	2	2	0	12	1	0	0	1	1	1	0	0	1	1	6	2	2	2	2	3	2	2	1	16	2	1	1	2	2	2	2	3	3	3	2	2	1	2	1	1	2	2	2
7	1	1	1	2	1	1	1	0	0	8	1	0	0	1	1	1	1	1	1	1	8	3	3	3	3	2	2	2	3	21	1	1	1	1	1	1	0	0	1	3	1	0	0	0	0	0	1	0	2
8	1	1	3	1	1	1	1	1	0	10	1	1	1	1	1	1	1	1	1	1	10	2	1	1	1	1	2	1	1	10	3	3	3	3	3	3	3	3	3	3	3	2	2	2	2	2	3	2	3
9	1	2	1	1	1	2	1	2	2	13	1	1	1	1	0	1	1	1	1	1	9	3	2	2	2	2	2	2	2	17	2	1	2	2	2	2	2	2	2	0	2	3	3	2	3	3	2	3	3
10	1	1	1	1	1	1	2	0	0	8	1	1	1	1	1	1	1	1	1	1	10	2	0	2	1	1	0	0	1	7	3	3	2	3	3	3	3	3	2	3	3	3	3	3	3	2	3	3	3
11	1	1	0	1	1	1	1	1	0	7	1	0	0	1	1	1	0	0	1	1	6	4	3	2	2	2	4	2	2	21	3	3	3	3	3	3	3	3	3	3	3	3	3	3	2	3	3	2	3
12	0	0	1	1	0	1	0	0	0	3	1	1	1	1	1	1	1	1	1	1	10	2	0	0	0	4	4	2	1	13	3	3	3	3	2	3	3	3	2	2	3	3	3	3	3	3	3	3	3
13	0	0	1	1	0	3	1	0	0	6	1	1	1	1	1	1	0	1	1	1	9	2	0	2	3	3	3	3	2	18	3	2	2	2	0	1	2	0	0	0	2	1	1	3	3	3	3	3	2
14	1	1	1	1	1	0	0	0	0	5	1	1	1	1	1	0	0	1	1	1	8	2	2	2	2	3	3	2	3	19	1	1	1	1	1	2	2	3	3	1	1	1	1	1	1	2	2	2	2
15	0	0	0	1	0	0	0	0	0	1	1	1	1	0	1	1	1	1	1	1	9	2	1	0	1	1	1	0	2	8	3	3	3	3	3	2	3	3	3	3	3	2	2	2	2	2	3	2	3
16	0	0	0	0	0	0	0	0	0	0	1	1	0	1	1	1	0	0	1	1	7	0	0	0	0	0	0	0	0	0	0	3	3	3	3	3	3	3	3	3	3	3	3	3	3	3	3	3	3
17	1	1	1	1	1	1	1	0	0	7	1	1	1	1	1	1	1	1	1	1	10	2	2	2	2	2	2	1	1	14	1	1	3	3	3	3	3	3	3	3	3	3	3	3	2	2	3	3	3
18	0	0	0	0	0	0	0	0	0	0	1	0	0	1	1	1	0	0	1	1	6	0	0	0	0	0	0	0	0	0	3	3	3	3	3	3	3	3	3	3	3	3	3	3	3	3	3	3	3
19	1	0	1	1	1	0	0	0	0	4	1	1	0	1	1	1	1	1	1	1	9	0	0	0	0	3	3	1	0	7	3	3	3	3	3	3	2	2	1	1	2	3	2	3	3	3	3	3	3
20	1	1	2	1	3	0	2	0	0	10	0	0	0	1	1	1	1	1	1	1	7	3	2	2	2	2	2	2	2	17	1	1	2	2	2	2	1	2	1	1	2	3	2	0	1	2	3	2	2
21	1	1	2	1	3	0	0	0	1	9	1	0	0	1	1	1	0	0	1	0	5	2	2	1	2	3	3	2	3	18	1	3	3	3	1	3	3	3	3	3	3	3	3	3	3	3	3	3	3
22	0	1	0	1	1	1	1	1	0	6	1	0	0	1	1	1	0	0	1	1	6	0	1	1	0	1	1	0	1	5	1	0	1	1	0	1	2	2	1	0	2	2	1	1	1	0	2	1	0
23	1	3	3	2	3	2	1	1	0	16	1	0	1	1	1	1	1	1	1	1	9	4	4	3	3	2	4	3	3	26	2	1	1	3	0	1	1	0	0	0	1	3	3	3	2	1	1	3	3
24	3	3	3	3	3	2	2	0	2	21	1	1	0	1	1	1	0	1	1	1	8	3	3	3	3	2	2	4	4	24	2	2	2	0	1	0	2	0	0	2	0	0	0	0	0	0	2	1	3
25	0	0	0	1	0	0	0	0	0	1	1	1	0	1	1	1	0	1	1	1	8	0	0	0	0	0	0	0	0	0	3	3	3	3	3	3	3	3	3	3	3	3	2	3	3	2	3	3	3
26	1	1	1	3	1	1	1	1	1	11	1	0	1	1	1	1	0	0	1	1	7	2	2	3	2	3	2	2	2	18	2	2	2	2	2	2	2	2	2	2	2	2	2	2	2	2	2	2	2
27	1	2	1	1	1	1	0	0	0	7	1	1	0	1	1	1	1	1	1	1	9	2	1	2	2	3	3	2	2	17	2	1	3	3	3	2	2	2	2	2	3	2	1	2	1	1	1	2	3
28	0	0	0	1	0	0	0	0	0	1	1	0	1	1	1	1	1	1	1	1	9	0	1	1	1	1	0	1	1	6	3	3	3	3	3	3	3	3	3	3	3	3	3	3	3	3	3	3	3
29	1	0	1	2	1	0	1	0	0	6	0	1	0	1	1	1	1	1	1	1	8	3	3	2	2	2	3	2	2	19	1	1	1	2	2	2	2	2	2	3	2	1	2	1	1	1	2	1	2
30	0	0	1	1	0	0	0	0	0	2	1	1	1	1	1	0	1	1	1	1	9	0	1	0	1	4	2	0	0	8	2	2	3	3	2	2	2	2	2	3	2	3	2	2	2	2	2	2	3
31	0	0	1	1	0	0	0	0	0	2	1	1	1	1	1	1	1	1	1	1	10	1	0	1	0	4	3	1	1	11	3	3	3	3	3	3	3	3	2	3	3	2	2	2	2	2	3	2	3
32	0	1	1	1	1	1	0	1	0	6	1	0	1	1	1	1	1	1	1	1	9	2	2	2	2	2	2	2	2	16	1	1	1	1	1	1	1	1	1	1	1	1	1	1	1	1	1	1	1
33	1	1	1	2	1	0	1	1	0	8	1	1	0	0	1	0	0	0	1	1	5	0	1	0	1	1	2	1	2	8	1	1	1	3	1	1	2	2	2	3	3	2	2	2	3	3	3	3	2
34	3	2	1	1	0	0	0	0	0	7	1	0	0	0	1	1	0	1	1	1	6	2	2	0	0	4	3	2	0	13	3	3	3	3	3	3	3	3	3	3	3	3	3	3	3	2	3	3	3
35	1	1	2	2	1	1	1	1	1	11	1	0	0	0	1	1	0	0	1	1	5	2	2	2	2	2	2	2	2	16	2	2	2	1	2	2	1	1	3	0	2	0	2	2	2	0	2	2	3
36	3	0	1	1	1	0	0	0	0	6	1	0	1	1	1	1	1	1	1	1	9	0	0	0	0	4	3	0	0	7	3	3	3	3	3	3	3	3	3	3	3	3	3	3	3	3	3	3	3
37	3	0	1	1	1	0	0	0	0	6	1	0	1	1	1	1	1	1	1	1	9	0	0	0	0	4	3	0	0	7	3	3	3	3	3	3	3	3	3	3	3	3	3	3	3	3	3	3	3
38	1	0	1	1	1	0	1	0	0	5	1	0	0	1	1	1	1	1	1	1	8	2	2	2	2	2	2	2	2	16	2	2	2	2	2	2	2	2	1	2	2	2	2	2	2	2	2	2	2
39	0	0	0	0	0	0	0	0	0	0	1	0	1	1	1	1	1	1	1	1	9	1	0	0	0	0	0	0	0	1	3	3	3	3	2	3	3	3	3	3	3	3	3	2	3	3	3	3	3
40	0	0	0	1	1	0	0	1	0	3	1	0	1	1	1	1	1	0	1	1	8	1	0	1	1	3	3	0	0	9	3	3	3	3	3	3	3	3	3	3	3	2	2	2	2	2	3	2	3
41	2	2	0	1	1	0	0	0	0	6	1	0	1	1	1	1	1	1	1	1	9	1	1	1	1	3	3	3	2	15	2	2	3	3	3	2	2	2	3	3	3	1	1	1	2	1	3	2	2
42	1	1	1	1	0	0	0	0	0	4	1	0	1	1	1	1	1	1	1	1	9	0	0	0	0	4	0	4	3	11	3	3	3	3	3	2	2	3	2	3	3	3	3	3	3	3	3	3	3
																																			Tidak	0
																																			Agak	1
																																			Sederhana	2
																																			Sangat	3
[truncated: 33 more columns]

## Sheet: T3
	PHQ										CANCER RELATED KNOWLEDGE											PERCEIVED STRESS SCALE									CAERETAKER SELF EFFICACY
RESPONDENT	1	2	3	4	5	6	7	8	9	TOTAL	CK1	CK2	CK3	CK4	CK5	CK6	CK7	CK8	CK9	CK10	TOTAL	PS1	PS2	PS3	PS4	PS5	PS6	PS7	PS8	TOTAL	CASES 1	CASES 2	CASES 3	CASES 4	CASES 5	CASES 6	CASES 7	CASES 8	CASES 9	CASES 10	CASES 11	CASES 12	CASES 13	CASES 14	CASES 15	CASES 16	CASES 17	CASES 18	CASES 19
1	0	1	0	1	1	1	0	0	0	4	1	0	0	1	1	1	0	1	1	0	6	2	3	2	2	2	3	2	2	18	2	2	2	2	1	1	1	1	1	1	1	2	2	3	3	3	2	3	2
2	0	0	0	0	0	1	0	0	0	1	1	1	0	1	1	1	0	1	1	1	8	2	2	2	0	2	2	2	2	14	3	3	3	3	3	2	3	3	2	1	1	3	2	2	2	2	3	2	2
3	0	1	0	1	0	1	0	0	0	3	1	0	0	1	0	1	0	1	1	1	6	2	1	2	1	1	1	1	2	11	2	3	3	2	2	2	2	2	2	2	2	2	2	2	2	2	2	2	2
4	0	0	0	1	1	0	0	0	0	2	1	0	0	1	0	1	1	1	1	1	7	2	0	0	0	3	3	0	0	8	3	3	3	3	3	2	3	3	3	3	3	3	3	3	3	2	3	3	3
5	0	0	0	0	0	1	0	0	0	1	1	1	0	1	1	1	1	1	1	1	9	1	1	1	1	1	1	1	1	8	3	3	3	3	3	3	3	3	3	3	3	3	3	3	3	3	3	3	3
6
7	1	0	1	3	1	1	1	0	0	8	1	1	0	0	1	1	1	1	1	1	8	2	2	2	2	3	2	2	2	17	1	1	1	2	2	1	0	1	1	2	2	1	1	0	1	1	1	1	1
8
9	1	1	1	1	2	1	1	2	1	11	1	1	1	1	0	1	1	1	1	1	9	3	2	2	3	2	3	2	2	19	1	1	2	2	1	3	2	2	1	0	2	1	1	2	3	3	2	1	1
10	1	1	1	1	1	1	2	0	0	8	1	1	1	1	1	1	1	1	1	1	10	2	0	2	1	1	0	0	1	7	3	3	2	3	3	3	3	3	2	3	3	3	3	3	3	2	3	3	3
11	1	1	0	1	1	1	1	1	0	7	0	0	0	1	1	0	1	1	1	1	6	4	3	2	2	2	4	2	2	21	3	3	3	3	3	3	3	3	3	3	3	3	3	3	2	3	3	2	3
12	0	0	0	1	0	0	1	0	0	2	1	1	1	1	1	1	1	1	1	1	10	0	0	0	0	4	4	0	0	8	3	3	3	3	3	3	2	2	3	2	3	3	3	3	3	3	3	3	3
13	0	0	1	1	0	1	0	0	0	3	1	1	0	1	1	1	0	1	1	1	8	0	0	0	2	2	3	2	1	10	2	2	2	1	0	1	2	0	0	0	2	1	2	0	2	2	1	1	1
14	2	1	1	1	1	0	0	0	0	6	1	1	0	1	0	0	0	1	1	1	6	2	2	2	2	3	3	2	3	19	1	1	1	1	1	2	2	3	3	1	1	1	1	1	1	2	2	2	2
15	0	0	0	1	0	0	0	0	0	1	1	1	1	1	1	0	0	1	1	1	8	2	1	0	1	1	1	0	2	8	3	3	3	3	3	2	3	3	3	3	3	2	2	2	2	2	3	2	3
16	0	0	0	0	0	0	0	0	0	0	1	0	0	1	1	1	0	1	1	1	7	0	0	0	0	0	0	0	0	0	3	3	3	3	3	3	3	3	3	3	3	3	3	3	3	3	3	3	3
17	1	1	1	1	1	1	0	0	0	6	1	1	0	1	1	1	1	1	1	1	9	0	0	2	2	3	3	2	2	14	1	1	1	1	1	1	1	1	1	1	1	1	1	1	1	1	1	1	1
18	0	0	0	0	0	0	0	0	0	0	0	0	0	1	1	1	0	1	1	1	6	0	0	0	0	0	0	0	0	0	3	3	3	3	3	3	3	3	3	3	3	3	3	3	3	3	3	3	3
19	1	0	0	1	0	0	0	0	0	2	1	0	1	1	1	1	1	1	1	1	9	0	1	1	1	3	3	2	1	12	1	1	3	3	3	3	1	2	1	1	1	1	1	3	1	1	1	1	3
20	1	2	0	2	0	2	0	0	0	7	1	0	0	1	1	1	1	1	1	1	8	2	2	2	2	2	2	0	0	12	1	1	1	1	1	1	1	1	1	1	1	1	1	1	1	1	1	2	2
21	1	1	2	1	1	0	0	0	1	7	1	0	0	1	1	1	0	0	1	0	5	2	2	1	2	3	3	2	3	18	1	1	3	3	1	3	3	3	3	3	3	3	3	3	3	3	3	3	3
22	1	0	0	1	0	0	2	0	0	4	0	0	0	0	0	0	0	1	1	1	3	0	0	2	1	1	1	0	1	6	0	0	2	1	1	0	2	0	2	0	3	0	0	1	0	0	2	0	1
23	3	1	2	3	1	3	2	1	0	16	1	0	1	1	1	1	1	1	1	1	9	3	3	3	2	2	3	4	4	24	2	2	2	3	0	0	0	0	0	0	1	2	3	3	2	2	0	2	0
24	3	3	3	3	3	3	2	2	2	24	1	1	0	1	1	1	0	1	1	1	8	4	4	4	3	2	4	4	3	28	2	2	2	2	3	2	0	0	0	3	2	0	0	2	0	0	2	0	3
25	0	0	0	0	0	0	0	0	0	0	1	1	0	1	1	1	0	0	1	1	7	0	0	0	0	0	0	0	0	0	3	3	3	3	3	3	3	3	3	3	3	3	3	3	3	3	3	3	3
26	1	1	1	1	1	1	1	1	1	9	1	0	0	1	1	0	0	0	1	1	5	2	2	2	2	2	2	2	2	16	2	2	2	1	2	1	2	2	2	2	1	2	2	0	2	2	1	2	2
27	1	2	1	1	1	1	0	0	0	7	1	1	0	1	1	1	1	1	1	1	9	2	1	2	2	3	3	2	2	17	2	1	3	3	3	2	2	2	2	2	3	2	1	2	1	1	1	2	3
28	0	0	0	1	0	0	0	0	0	1	1	0	1	1	1	1	1	1	1	1	9	0	1	1	1	1	0	1	1	6	3	3	3	3	3	3	3	3	3	3	3	3	3	3	3	3	3	3	3
29	1	1	1	1	1	0	0	0	0	5	1	0	1	1	1	1	1	1	1	1	9	2	3	3	2	2	2	2	2	18	2	2	2	2	2	2	1	1	1	3	1	1	2	1	1	2	2	2	3
30	0	0	1	1	0	0	0	0	0	2	1	1	1	1	1	0	1	1	1	1	9	0	1	0	1	4	2	0	0	8	2	2	3	3	2	2	2	2	2	3	2	3	2	2	2	2	2	2	3
31	0	0	1	1	0	0	0	0	0	2	1	1	1	1	1	1	1	1	1	1	10	1	1	1	0	3	3	1	1	11	3	3	3	3	3	3	3	3	2	3	3	2	2	2	2	2	3	2	3
32	0	1	1	1	1	1	0	1	0	6	1	1	0	1	1	0	0	1	1	1	7	2	2	2	2	2	2	2	2	16	1	1	1	1	1	1	1	1	1	1	1	1	1	1	1	1	1	1	1
33	1	1	1	2	1	0	1	1	0	8	1	0	0	1	0	0	0	1	1	1	5	0	1	0	1	1	2	1	2	8	1	1	1	3	1	1	2	2	2	3	3	2	2	2	3	3	3	3	2
34	3	2	1	1	0	0	0	0	0	7	1	0	0	0	1	1	0	1	1	1	6	0	0	0	0	3	3	0	0	6	3	3	3	3	3	3	3	3	3	3	3	3	3	3	3	3	2	3	3
35	1	1	2	2	1	1	1	1	1	11	0	0	0	1	1	0	0	1	1	1	5	2	2	2	2	2	2	2	2	16	2	2	2	2	1	2	2	1	1	3	0	2	0	2	2	2	0	2	2
36	3	0	1	1	1	0	0	0	0	6	0	1	0	1	1	0	0	1	1	1	6	0	0	0	3	3	0	0	3	9	3	3	3	3	3	3	3	3	3	3	3	3	3	3	3	3	3	3	3
37	1	0	1	1	1	0	1	0	0	5	0	0	0	1	1	0	0	1	1	1	5	2	2	2	2	2	2	2	2	16	2	2	2	2	2	2	2	2	2	1	2	2	2	2	2	2	2	2	2
38	2	2	1	1	1	0	1	0	0	8	1	0	0	1	1	0	0	1	1	1	6	0	2	2	2	2	2	2	2	14	2	1	3	3	2	1	1	1	1	3	3	1	1	2	1	1	3	2	2
39	0	0	0	0	0	0	0	0	0	0	0	1	0	1	1	0	0	1	1	1	6	1	0	0	0	0	0	0	0	1	3	3	3	3	2	3	3	3	3	3	3	3	3	2	3	3	3	3	3
40	0	0	0	1	1	0	0	1	0	3	1	0	1	1	1	1	1	0	1	1	8	0	0	0	0	3	3	0	0	6	3	3	3	3	3	3	3	3	3	3	3	2	2	2	2	2	3	2	3
41	1	2	0	1	1	0	0	0	0	5	1	0	1	1	1	1	1	1	1	1	9	1	1	1	1	3	3	2	2	14	2	2	3	3	3	2	1	2	3	2	3	1	1	1	2	1	2	2	2
42	0	0	0	0	0	0	0	0	0	0	1	1	1	1	1	1	1	1	1	1	10	0	0	0	0	3	2	0	0	5	3	3	3	3	3	3	3	3	3	3	3	3	3	3	3	3	3	3	3
[truncated: 33 more columns]
