# Supplementary material for: Effectiveness of a Social Cognitive Theory-based health education intervention on depression (SCODESS) among mothers of children with cancer in Klang Valley, Selangor, Malaysia—A quasi-experimental study
Source: PLoS One. 2025 Feb 5;20(2):e0318104. doi: 10.1371/journal.pone.0318104 (PMC11798525; doi:10.1371/journal.pone.0318104)
Supplement: S2 Data — (XLSX) [file pone.0318104.s002.xlsx]

## Sheet: T0
	PHQ										CANCER RELATED KNOWLEDGE											PERCEIVED STRESS SCALE									CAERETAKER SELF EFFICACY
RESPONDENT	1	2	3	4	5	6	7	8	9	TOTAL	CK1	CK2	CK3	CK4	CK5	CK6	CK7	CK8	CK9	CK10	TOTAL	PS1	PS2	PS3	PS4	PS5	PS6	PS7	PS8	TOTAL	CASES 1	CASES 2	CASES 3	CASES 4	CASES 5	CASES 6	CASES 7	CASES 8	CASES 9	CASES 10	CASES 11	CASES 12	CASES 13	CASES 14	CASES 15	CASES 16	CASES 17	CASES 18	CASES 19
1	1	1	2	1	1	0	0	1	0	7	1	1	1	1	1	1	1	1	1	1	10	1	1	2	1	3	2	2	2	0	3	2	2	3	3	3	1	0	0	1	3	3	3	3	3	3	3	3	3
2	1	1	1	1	1	0	1	0	0	6	1	1	1	1	1	1	1	1	1	1	10	1	2	2	2	3	3	2	2	17	3	3	3	2	3	3	3	2	2	3	3	3	2	2	2	2	3	3	3
3	3	0	1	1	1	0	0	0	0	6	1	1	1	1	1	1	1	1	1	1	10	2	2	1	2	2	3	1	2	15	1	1	3	3	2	3	3	3	3	2	3	2	3	2	2	2	3	2	2
4	1	1	1	1	1	1	1	0	0	7	1	0	0	1	1	1	1	1	1	1	8	1	1	1	1	4	4	1	1	14	1	1	1	1	1	1	1	1	1	1	1	1	1	1	1	1	1	1	1
5	3	3	3	3	3	3	3	3	3	27	1	1	1	1	1	1	1	1	1	1	10	2	0	2	2	3	3	2	0	14	2	2	2	2	1	2	2	1	2	2	2	2	2	1	1	1	2	1	1
6	0	1	2	1	1	1	1	1	1	9	1	0	0	1	1	1	0	0	1	1	6	2	3	2	2	2	2	3	2	18	2	2	2	1	1	2	2	1	1	1	2	2	1	1	1	0	1	2	2
7	1	1	1	1	1	0	0	0	0	5	1	0	1	1	1	1	1	1	1	1	9	2	1	1	0	3	3	1	1	12	3	2	3	3	2	3	3	2	2	3	3	2	2	3	2	2	2	2	2
8	1	0	0	1	2	2	3	0	0	9	1	0	0	1	1	1	0	1	1	1	7	0	1	2	0	3	3	0	1	10	3	1	3	3	3	3	2	3	1	1	3	2	2	3	2	1	3	3	3
9	1	3	3	3	3	3	3	2	3	24	1	0	0	1	1	1	1	1	1	1	8	4	4	4	4	4	4	0	4	28	3	2	2	2	2	0	3	0	0	0	2	1	3	3	3	3	0	2	3
10	1	1	0	1	1	1	0	0	0	5	1	1	1	1	1	1	1	1	1	1	10	1	2	1	2	3	2	1	1	13	3	3	3	2	3	3	3	2	2	0	2	2	2	2	1	1	3	3	3
11	1	1	1	1	1	1	0	0	0	6	1	1	0	1	1	1	1	1	1	1	9	2	2	2	2	2	2	2	2	16	2	2	3	3	1	3	3	1	1	3	3	2	2	1	1	1	3	2	2
12	1	1	1	1	1	0	1	0	0	6	1	0	0	1	1	1	0	0	1	1	6	2	2	0	1	3	3	2	0	13	1	1	1	1	2	1	2	2	2	2	2	1	2	2	2	2	1	2	2
13	0	1	1	1	1	1	0	0	0	5	1	0	1	1	1	1	1	1	1	1	9	2	2	2	2	2	2	2	2	16	1	2	2	3	3	3	2	2	1	2	2	2	0	2	2	2	2	2	3
14	3	1	0	1	0	0	0	0	0	5	1	0	0	1	1	0	0	0	1	0	4	2	0	2	0	2	0	2	2	10	2	0	2	0	0	2	3	2	2	2	2	2	2	2	2	0	2	0	2
15	1	1	1	3	3	3	3	3	3	21	1	0	1	1	1	1	0	1	1	1	8	4	4	4	3	2	2	4	3	26	3	3	3	3	3	3	3	2	1	1	3	3	3	3	2	3	3	3	3
16	1	1	1	1	1	0	0	0	0	5	1	0	1	1	1	1	1	0	1	1	8	0	0	0	0	2	2	2	2	8	3	3	1	1	3	1	3	1	1	1	1	2	1	2	2	2	2	2	2
17	2	1	3	3	0	1	0	0	0	10	1	1	0	1	1	1	0	1	1	1	8	1	1	0	2	4	3	2	0	13	1	1	1	1	1	1	1	1	1	1	1	1	1	1	1	1	1	1	1
18	3	1	0	1	1	1	0	0	0	7	1	1	1	1	1	1	1	1	1	1	10	0	1	0	0	3	3	0	1	8	3	3	3	3	3	3	3	3	3	3	3	3	3	2	2	3	3	3	2
19	2	2	2	2	2	1	1	0	0	12	1	1	1	1	1	1	1	1	1	1	10	2	2	2	2	2	3	2	2	17	1	1	1	1	1	2	1	2	2	1	1	1	1	2	1	1	1	2	1
20	1	1	1	1	1	1	1	0	0	7	1	0	0	1	1	1	0	1	1	1	7	4	3	3	2	2	3	2	2	21	1	1	3	1	1	2	2	2	2	3	1	1	1	1	1	1	2	1	1
21	1	1	1	1	1	2	1	1	0	9	1	0	0	1	1	1	1	1	1	1	8	0	0	0	0	4	0	0	0	4	3	3	3	3	3	3	3	3	3	3	3	3	3	3	3	3	3	3	3
22	1	0	0	2	2	0	2	0	0	7	1	0	1	1	1	1	1	1	1	1	9	0	0	0	0	4	1	1	1	7	3	3	3	3	3	3	2	2	2	3	3	3	3	3	3	2	3	3	3
23	2	1	0	3	1	1	1	0	1	10	1	1	1	1	1	1	1	1	1	1	10	0	1	1	1	4	4	1	0	12	3	2	3	3	3	3	1	2	3	3	3	3	1	2	2	3	3	2	3
24	1	1	1	1	1	0	0	0	0	5	1	0	0	1	1	1	0	0	1	1	6	2	0	2	2	2	4	0	0	12	1	1	3	3	2	1	1	1	1	1	2	2	2	3	1	1	3	1	1
25	1	1	1	1	1	1	1	1	0	8	1	1	1	1	0	1	1	0	1	1	8	2	1	2	1	2	2	2	2	14	2	2	2	2	2	2	1	1	1	0	0	1	1	1	1	1	1	1	1
26	3	0	0	1	0	1	0	0	0	5	1	1	0	1	1	1	0	0	1	1	7	3	3	3	3	1	1	4	3	21	1	1	0	0	2	2	1	0	1	0	1	3	3	3	3	0	1	1	0
27	2	0	1	1	3	0	0	2	0	9	1	1	0	1	1	1	0	1	1	1	8	2	2	2	1	4	3	2	1	17	2	1	2	3	3	3	3	3	2	2	1	3	3	1	1	1	3	3	3
28	3	0	0	1	1	0	0	0	0	5	1	1	0	1	1	1	1	1	1	1	9	0	0	0	0	4	4	0	0	8	3	3	3	3	3	3	3	3	3	3	3	3	3	3	3	3	3	3	3
29	1	1	2	2	2	1	1	0	1	11	1	0	1	1	1	1	1	0	1	1	8	0	1	2	2	1	3	2	2	13	2	2	2	1	1	2	1	3	2	1	1	3	3	3	2	2	3	3	3
30	1	0	1	3	1	0	1	0	0	7	1	0	0	1	1	1	1	1	1	1	8	2	1	3	2	2	4	2	1	17	2	2	2	2	3	2	2	2	2	2	2	2	2	2	2	2	2	2	3
31	1	1	1	1	1	1	0	0	0	6	1	1	0	1	1	1	1	1	1	1	9	1	2	3	3	2	3	3	2	19	1	2	2	1	3	1	1	2	2	1	1	2	2	1	1	1	1	1	1
32	1	1	1	1	1	0	0	0	0	5	1	1	0	1	1	1	1	1	1	1	9	2	1	2	1	3	4	2	2	17	3	3	2	3	3	2	2	2	1	3	2	2	1	3	2	2	3	2	2
33	3	3	3	3	3	3	3	3	1	25	1	0	0	1	1	1	1	1	1	1	8	4	3	4	3	2	2	2	4	24	1	2	1	2	1	2	0	2	2	2	2	2	2	2	2	0	2	0	2
34	3	2	1	1	0	0	0	0	0	7	1	1	0	1	1	1	1	1	1	1	9	2	2	2	2	3	3	2	0	16	3	3	3	3	0	3	3	3	3	3	2	2	2	3	2	2	3	3	3
35	1	0	1	1	1	1	0	0	0	5	1	1	1	1	1	1	1	1	1	1	10	2	2	2	2	2	4	3	2	19	1	1	1	2	2	2	1	1	2	1	2	2	2	1	2	2	2	2	2
36	3	1	1	1	0	0	0	0	0	6	1	1	0	1	1	1	0	1	1	1	8	2	2	2	0	4	4	2	2	18	3	3	3	3	3	3	3	3	2	3	3	3	3	3	3	3	3	3	3
37	1	1	1	1	1	1	1	1	1	9	1	1	1	1	1	1	0	0	1	1	8	2	2	2	2	2	2	2	2	16	2	2	2	2	2	2	2	2	2	2	2	2	2	2	2	2	2	2	2
38	1	0	1	3	3	0	0	0	0	8	1	1	0	1	1	1	1	1	1	1	9	0	1	2	0	4	2	2	1	12	1	3	3	2	3	3	3	2	3	3	2	3	3	3	2	2	2	2	3
39	1	1	1	1	1	0	1	0	0	6	1	0	1	1	1	1	1	1	1	1	9	2	2	2	1	3	3	2	2	17	3	3	3	3	3	3	3	3	3	3	3	3	3	3	2	2	3	2	3
40	1	0	1	1	1	1	0	0	0	5	1	1	1	1	1	1	1	1	1	1	10	1	0	1	0	1	1	2	1	7	2	2	2	2	2	3	3	2	2	1	2	2	2	1	2	2	3	2	2
41	3	2	3	2	1	3	1	2	0	17	1	1	0	1	1	1	0	0	1	1	7	3	3	3	3	2	3	3	3	23	1	1	2	2	1	0	1	1	0	1	1	1	1	0	1	1	2	2	2
42	1	1	1	3	3	1	1	1	0	12	1	0	0	1	1	1	1	1	1	1	8	2	2	2	2	3	2	2	2	17	2	2	2	2	2	2	2	2	1	1	2	2	2	2	1	1	2	2	1
43	1	1	1	1	1	1	1	0	1	8	1	1	1	1	1	1	1	1	1	1	10	2	2	2	2	3	3	2	1	17	2	2	2	2	3	2	1	2	1	2	2	2	1	2	2	1	1	1	2
44	1	1	1	1	1	1	3	1	0	10	1	0	0	1	1	1	0	1	1	1	7	3	2	4	2	2	4	2	3	22	1	1	1	1	1	1	1	2	2	3	1	1	1	2	1	2	1	1	3
45	1	1	1	3	1	1	3	0	0	11	1	1	0	1	1	1	1	0	1	1	8	2	2	3	2	2	3	3	2	19	1	1	1	1	2	1	2	1	0	0	1	1	1	1	0	0	2	0	1
46	1	1	2	2	1	1	1	1	1	11	1	1	0	1	1	1	1	0	1	1	8	2	1	2	1	2	3	2	2	15	3	3	3	3	3	3	3	3	3	2	3	3	3	3	3	3	3	3	3
47	1	1	3	2	3	3	1	1	0	15	1	1	1	1	1	1	1	1	1	1	10	2	2	2	3	2	3	3	2	19	3	3	3	3	3	3	2	2	0	0	1	2	2	3	2	2	2	1	1
48	0	0	3	3	1	0	0	0	0	7	1	1	0	1	1	0	0	0	1	1	6	2	1	0	1	2	2	2	1	11	1	1	3	3	1	3	3	2	1	3	3	3	3	3	3	3	3	3	3
49	1	1	0	1	1	0	1	0	0	5	1	1	1	1	1	1	1	1	1	1	10	2	0	0	1	4	2	0	0	9	3	3	3	3	2	3	3	3	3	3	3	3	2	2	2	2	3	3	3
50	1	0	0	3	1	0	0	1	1	7	1	0	0	1	1	1	0	0	1	0	5	1	1	2	1	1	2	3	1	12	1	3	3	2	3	3	2	3	2	1	3	3	2	3	3	2	3	1	3
[truncated: 33 more columns]

## Sheet: T1
				PHQ							CANCER RELATED KNOWLEDGE											PERCEIVED STRESS SCALE									CAERETAKER SELF EFFICACY
Bil	PHQ1	PHQ2	PHQ3	PHQ4	PHQ5	PHQ6	PHQ7	PHQ8	PHQ9	TOTAL PHQ	CK1	CK2	CK3	CK4	CK5	CK6	CK7	CK8	CK9	CK10	TOTAL	PS1	PS2	PS3	PS4	PS5	PS6	PS7	PS8	TOTAL	CASES 1	CASES 2	CASES 3	CASES 4	CASES 5	CASES 6	CASES 7	CASES 8	CASES 9	CASES 10	CASES 11	CASES 12	CASES 13	CASES 14	CASES 15	CASES 16	CASES 17	CASES 18	CASES 19
1	1	1	3	1	1	0	1	1	0	9	1	0	1	1	1	1	1	1	1	1	9	2	2	3	2	2	2	1	2	16	2	2	2	3	3	3	2	1	1	1	3	3	2	3	3	3	2	2	3
2	1	1	1	1	1	1	1	0	0	7	1	1	1	1	1	1	1	1	1	1	10	2	2	2	1	3	3	2	1	16	2	3	3	2	2	2	2	3	3	3	3	2	2	2	2	2	3	2	2
3	0	0	0	1	0	0	0	0	0	1	1	1	1	1	1	1	1	1	1	1	10	1	1	0	0	2	2	1	1	8	2	3	3	3	2	3	3	2	3	2	2	2	2	2	1	2	2	1	3
4	1	1	1	1	1	1	1	0	0	7	1	1	0	1	1	1	1	1	1	1	9	1	1	1	1	4	4	1	1	14	3	3	3	3	3	3	3	1	1	3	3	3	3	3	3	3	3	3	3
5	0	0	0	0	0	0	0	0	0	0	1	1	1	1	1	1	1	1	1	1	10	1	1	1	1	2	2	2	2	12	2	2	2	2	2	2	2	2	2	2	2	1	1	1	1	1	2	2	2
6	1	1	2	1	2	1	1	1	1	11	1	1	0	1	1	1	1	1	1	1	9	3	2	3	2	2	2	3	2	19	1	2	2	1	1	1	0	0	0	0	0	2	1	2	2	1	0	1	2
7	0	0	0	1	0	0	0	0	0	1	1	1	1	1	1	1	1	1	1	1	10	0	0	0	0	3	4	0	0	7	3	3	3	3	3	3	3	3	3	3	3	2	3	3	3	2	3	3	3
8	2	0	0	2	1	0	1	0	0	6	1	0	0	1	1	1	0	1	1	1	7	2	1	2	0	1	0	2	0	8	2	1	1	2	3	3	1	3	2	2	3	0	2	1	1	3	3	0	3
9	2	3	3	1	3	3	3	1	3	22	1	1	0	1	1	1	0	0	1	1	7	4	4	4	3	4	4	2	2	27	3	2	0	2	2	2	2	0	0	0	0	2	2	0	0	0	0	0	3
10	0	0	0	1	0	1	0	0	0	2	1	1	1	1	1	1	1	1	1	1	10	2	1	1	1	3	2	1	1	12	2	3	2	2	3	3	3	2	2	1	2	2	2	2	1	1	3	2	3
11	1	1	1	1	1	1	0	0	0	6	1	1	0	1	1	1	1	1	1	1	9	2	2	3	2	2	2	3	2	18	3	3	3	2	2	3	3	2	2	3	3	2	2	3	2	2	2	2	3
12	1	1	1	1	1	0	0	0	0	5	1	1	0	1	1	1	0	0	1	1	7	2	2	2	2	3	3	2	2	18	1	1	1	1	2	1	1	2	2	1	1	1	2	1	2	1	1	1	1
13	1	0	1	1	3	0	0	0	0	6	1	1	0	1	1	1	0	0	1	1	7	2	2	0	2	2	2	2	2	14	2	1	3	3	3	2	2	2	2	0	1	0	0	0	0	0	1	0	2
14	3	0	0	1	0	0	0	0	0	4	1	0	0	1	1	0	0	0	1	1	5	2	0	2	0	0	0	0	2	6	2	2	1	1	2	2	0	2	2	2	2	1	1	2	2	2	2	1	1
15	1	2	2	3	3	3	3	0	3	20	1	1	1	1	1	1	1	1	1	1	10	4	4	4	4	2	2	3	4	27	0	0	0	0	0	2	1	1	3	3	3	2	2	3	3	3	2	3	2
16	2	1	2	1	0	1	1	1	0	9	1	0	1	1	1	1	1	1	1	1	9	2	2	2	2	3	3	2	2	18	2	2	1	1	1	2	2	1	1	1	2	2	2	0	0	0	2	1	2
17	1	0	0	1	0	1	0	0	0	3	1	1	1	1	1	1	0	1	1	1	9	2	2	2	0	3	3	2	3	17	3	3	3	3	3	3	3	3	3	3	3	3	3	3	3	3	3	3	3
18	0	0	0	0	0	0	0	0	0	0	1	1	1	1	1	1	1	1	1	1	10	0	0	0	0	3	3	1	0	7	3	3	3	3	3	3	3	3	3	3	3	3	3	3	3	3	3	3	3
19	2	2	0	1	1	0	0	0	0	6	1	1	1	1	1	1	1	1	1	1	10	2	2	2	2	3	4	2	2	19	1	2	1	1	1	1	1	1	1	1	1	1	1	2	2	1	1	2	1
20	1	2	1	1	2	1	1	1	1	11	1	0	1	1	1	1	1	1	1	1	9	2	2	2	2	2	3	2	1	16	1	1	3	3	3	1	2	2	2	3	3	3	3	1	3	3	1	3	1
21	0	0	1	1	0	0	0	0	0	2	1	1	1	1	1	1	1	1	1	1	10	0	0	0	0	0	0	0	0	0	3	3	3	3	3	3	3	3	3	3	3	3	3	3	3	3	3	3	3
22	0	0	0	1	0	0	0	0	0	1	1	1	1	1	1	1	1	1	1	1	10	0	0	0	0	0	0	0	0	0	3	3	3	3	3	3	3	3	3	3	3	3	3	3	3	3	3	3	3
23	1	1	1	1	1	1	0	0	1	7	1	0	0	1	1	1	0	1	1	1	7	1	0	1	1	4	3	1	1	12	3	2	3	3	3	2	3	2	2	2	3	3	1	2	2	2	2	2	3
24	1	1	1	1	0	0	0	0	0	4	1	1	1	1	1	1	1	1	1	1	10	0	0	0	2	2	2	2	2	10	2	2	1	3	2	1	3	3	3	3	3	2	2	2	2	2	3	2	3
25	2	1	1	3	1	1	1	1	0	11	1	1	0	1	1	1	1	1	1	1	9	2	2	3	2	2	2	3	2	18	2	1	1	2	1	1	1	1	1	0	1	1	1	1	1	1	1	1	1
26	1	1	0	1	3	3	3	1	1	14	1	1	0	1	1	1	1	1	1	1	9	2	3	3	2	1	2	3	2	18	3	2	2	1	2	0	1	0	0	0	1	2	3	3	3	1	1	2	0
27	1	0	0	0	0	0	0	0	0	1	1	1	0	1	1	1	1	1	1	1	9	0	0	0	0	3	2	2	0	7	3	3	3	3	3	3	3	2	3	3	3	3	3	2	2	3	3	3	3
28	0	0	0	0	0	0	0	0	0	0	1	0	1	1	1	1	1	1	1	1	9	0	0	0	0	4	4	0	0	8	3	3	3	3	3	3	3	3	3	3	3	3	3	3	3	3	3	3	3
29	1	0	0	1	1	0	1	0	0	4	1	0	0	1	1	1	1	1	1	1	8	1	0	1	1	3	4	3	0	13	2	3	3	3	3	3	3	3	3	3	3	2	3	3	2	2	3	2	3
30	0	0	0	1	0	0	0	0	0	1	1	1	1	1	1	1	1	1	1	1	10	2	0	2	0	3	2	1	0	10	3	2	3	3	3	3	3	1	2	2	2	3	3	2	2	3	2	3	3
31	1	1	1	1	1	1	1	0	0	7	1	1	1	1	1	1	1	1	1	1	10	3	2	3	2	3	3	3	3	22	2	2	2	2	3	2	2	2	2	2	3	3	3	3	3	3	3	3	2
32	1	1	0	1	0	0	0	0	0	3	1	0	0	1	1	1	1	1	1	1	8	1	1	2	0	3	4	1	1	13	3	3	3	3	3	3	3	3	3	3	2	3	3	3	2	2	3	3	2
33	1	1	3	3	1	3	1	0	0	13	1	1	0	0	1	1	1	1	1	1	8	3	2	2	2	2	3	2	2	18	1	1	1	1	1	1	1	1	2	2	1	0	0	2	0	0	1	2	1
34	1	0	1	1	0	0	0	0	0	3	1	1	1	1	1	1	1	1	1	1	10	2	2	2	2	2	2	2	2	16	3	3	3	3	2	3	3	3	3	3	3	3	3	3	3	3	3	3	3
35	1	0	0	1	1	0	0	0	1	4	1	1	0	1	1	1	0	1	1	1	8	2	0	2	0	2	4	2	2	14	2	2	1	1	2	2	1	0	0	1	2	2	2	0	2	2	2	2	2
36	1	0	1	1	9	1	1	0	0	14	1	1	0	1	1	1	0	1	1	1	8	2	0	2	0	4	3	1	1	13	3	3	3	3	3	3	3	3	3	3	3	3	3	3	3	3	3	3	2
37	1	0	1	1	1	1	1	0	0	6	1	1	1	1	1	1	1	1	1	1	10	1	1	1	1	3	3	2	4	16	2	2	2	2	2	2	2	2	2	2	2	2	2	2	2	2	2	2	2
38	0	0	0	1	1	1	1	0	0	4	1	1	1	1	1	1	1	1	1	1	10	0	0	0	0	0	2	2	0	4	3	3	3	2	3	3	3	3	3	3	3	2	2	3	2	2	3	2	3
39	1	0	0	1	0	0	0	0	0	2	1	0	1	1	1	1	1	1	1	1	9	2	2	2	1	4	4	2	2	19	3	3	3	3	3	3	3	3	3	3	3	2	2	2	2	2	3	2	3
40	1	0	0	1	0	1	1	0	0	4	1	1	0	1	1	1	0	1	1	1	8	2	1	1	1	3	2	2	1	13	2	2	2	2	2	3	3	2	2	2	2	2	2	1	2	2	3	2	3
41	1	1	1	2	1	2	2	1	0	11	1	1	0	1	1	1	1	1	1	1	9	2	2	3	2	2	3	2	2	18	2	2	2	2	3	2	2	2	1	2	2	2	1	1	1	1	1	2	1
42	1	1	1	1	1	1	1	1	0	8	1	1	1	1	1	1	1	1	1	1	10	2	2	2	2	2	2	2	2	16	1	1	1	1	1	1	1	1	1	2	2	2	2	2	2	2	2	2	3
43	1	1	1	1	0	0	0	0	0	4	1	0	1	1	1	1	1	1	1	1	9	2	2	1	1	3	3	1	0	13	1	1	1	3	3	3	1	1	1	3	3	1	1	3	1	2	1	2	3
44	1	1	1	1	1	1	1	0	0	7	1	1	1	1	1	1	1	1	1	1	10	2	2	2	2	3	4	2	2	19	3	3	3	3	3	3	3	3	3	3	3	2	2	0	2	0	3	2	3
45	1	1	1	1	1	1	1	0	0	7	1	1	1	1	1	1	1	1	1	1	10	2	2	2	2	2	2	3	2	17	1	1	1	1	1	1	2	1	1	0	1	0	0	0	0	0	1	0	1
46	1	1	3	3	2	2	3	1	2	18	0	0	0	1	1	1	0	1	1	1	6	2	1	2	2	2	2	3	3	17	1	1	1	1	1	2	2	2	2	2	1	2	2	0	0	0	2	0	2
47
48	1	1	1	2	1	2	1	0	0	9	1	1	1	1	1	1	0	1	1	1	9	2	2	2	2	4	2	3	2	19	3	3	3	3	3	3	3	3	3	3	3	3	3	3	3	3	3	3	3
49	0	0	0	0	0	0	0	0	0	0	1	1	1	1	1	1	1	1	1	1	9	0	0	0	0	3	0	0	0	3	3	3	3	3	3	3	3	3	3	3	3	3	3	3	3	3	3	3	2
50	1	0	0	1	0	0	0	0	0	2	1	1	0	1	1	1	1	1	1	0	9	1	0	1	0	1	4	0	0	7	3	2	2	3	3	2	2	3	1	3	3	2	1	3	1	0	3	2	3
[truncated: 33 more columns]

## Sheet: T2
				PHQ							CANCER RELATED KNOWLEDGE											PERCEIVED STRESS SCALE									CAERETAKER SELF EFFICACY
Bil	PHQ1	PHQ2	PHQ3	PHQ4	PHQ5	PHQ6	PHQ7	PHQ8	PHQ9	TOTAL PHQ	CK1	CK2	CK3	CK4	CK5	CK6	CK7	CK8	CK9	CK10	TOTAL	PS1	PS2	PS3	PS4	PS5	PS6	PS7	PS8	TOTAL	CASES 1	CASES 2	CASES 3	CASES 4	CASES 5	CASES 6	CASES 7	CASES 8	CASES 9	CASES 10	CASES 11	CASES 12	CASES 13	CASES 14	CASES 15	CASES 16	CASES 17	CASES 18	CASES 19
1	1	0	1	1	1	0	1	1	0	6	1	1	1	1	1	1	1	1	1	1	10	2	1	1	1	3	1	1	0	10	3	2	3	3	3	3	2	1	1	1	3	2	2	2	2	2	2	2	3
2	1	0	1	1	1	0	1	0	0	5	1	1	1	1	1	1	1	1	1	1	10	2	2	1	1	3	3	2	1	15	3	2	3	2	3	3	2	3	3	3	3	2	2	3	2	2	3	3	3
3	1	0	1	1	1	0	1	0	0	5	1	1	1	1	1	1	1	1		1	9	2	2	2	2	2	2	2	1	15	1	1	1	3	1	3	3	3	3	3	3	2	2	2	1	1	3	2	1
4	1	1	1	1	1	1	1	1	0	8	1	0	0	1	1	1	1	1	1	1	8	2	2	2	2	4	3	2	2	19	3	3	3	3	3	3	3	2	2	3	3	3	3	3	3	3	3	3	3
5	1	0	1	1	1	1	0	0	0	5	1	1	1	1	1	0	1	1	1	1	9	2	2	2	2	2	2	2	2	16	1	2	2	2	1	2	1	1	1	2	2	1	2	1	1	1	2	1	1
6	1	0	2	2	2	1	1	0	1	10	1	1	1	1	1	1	1	1	1	1	10	2	2	2	1	2	3	3	2	17	2	2	2	2	2	2	1	1	1	1	1	2	2	2	2	2	1	2	2
7	0	0	1	1	0	0	0	0	0	2	1	1	1	1	1	1	1	1	1	1	10	0	0	0	0	3	3	0	0	6	1	1	3	3	1	3	3	1	3	3	3	3	3	3	3	1	3	3	3
8	2	0	0	1	2	0	0	0	0	5	1	0	0	1	0	1	0	1	1	1	6	1	2	0	1	2	3	2	1	12	2	1	3	2	3	3	3	3	2	2	3	2	2	1	1	0	3	2	3
9	2	2	3	3	1	3	3	2	3	22	1	1	0	1	1	1	1	0	1	1	8	3	3	4	4	4	2	1	3	24	3	3	2	2	3	1	1	0	1	0	0	1	1	0	0	0	0	0	3
10	0	0	0	1	0	0	0	0	0	1	1	1	0	1	1	1	1	1	1	1	9	2	2	1	2	2	2	2	1	14	2	2	2	2	3	3	3	2	2	1	2	2	1	1	1	1	2	2	2
11	1	1	1	1	1	1	1	1	0	8	1	1	0	0	1	1	1	1	1	1	8	2	2	2	2	2	2	2	2	16	1	1	1	1	1	1	3	3	3	3	1	2	2	2	2	2	2	2	1
12	1	1	1	1	0	0	0	0	0	4	1	0	0	1	1	1	0	0	1	1	6	2	0	2	0	3	3	2	2	14	1	1	1	1	2	1	1	2	2	1	2	2	2	2	2	2	1	2	2
13	0	1	0	1	0	0	0	0	0	2	1	0	1	1	1	1	0	1	1	1	8	2	2	2	1	2	3	2	2	16	3	3	3	3	3	3	3	2	2	3	3	3	3	3	3	3	3	3	3
14	1	0	0	0	0	0	0	0	0	1	0	0	0	1	1	1	0	1	1	1	6	0	0	2	0	0	0	0	0	2	1	1	1	2	2	2	1	2	1	2	2	2	2	2	2	2	2	2	1
15	3	3	3	3	3	3	3	3	3	27	1	0	1	1	1	1	1	1	1	1	9	4	4	4	4	1	1	4	4	26	3	3	3	3	3	3	2	2	2	1	1	1	1	3	3	3	3	3	3
16	2	2	2	1	0	1	1	0	0	9	1	0	1	0	1	1	0	1	1	1	7	2	2	2	2	2	2	2	2	16	2	2	3	3	3	2	2	2	2	1	2	2	2	2	2	2	2	2	2
17	0	0	0	0	0	0	0	0	0	0	1	1	1	1	1	1	0	1	1	1	9	2	0	2	0	4	2	2	0	12	3	3	3	3	3	3	3	3	3	3	3	2	2	2	3	2	3	3	2
18	0	0	0	0	0	0	0	0	0	0	1	1	1	1	1	1	1	1	1	1	10	0	0	0	0	4	3	0	0	7	3	3	3	3	3	3	3	3	3	3	3	3	3	2	3	3	3	3	3
19	1	0	0	1	0	0	0	0	0	2	1	1	1	1	1	1	1	1	1	1	10	0	0	0	0	3	4	0	0	7	3	3	3	3	3	3	3	3	3	3	33	3	3	2	3	3	3	3	3
20	1	1	1	1	1	1	1	0	0	7	1	0	0	1	1	1	1	1	1	1	8	2	2	2	2	2	3	2	1	16	1	1	3	3	3	1	2	2	2	3	3	3	3	1	3	3	1	3	1
21	0	0	0	0	0	0	0	0	0	0	1	0	1	1	1	1	1	1	1	1	9	0	0	0	0	0	0	0	0	0	3	3	3	3	2	3	3	3	3	3	3	3	3	3	3	3	3	3	3
22	0	0	0	0	0	0	0	0	0	0	1	1	1	1	1	1	1	0	1	1	9	0	0	0	0	0	0	0	0	0	3	3	3	3	3	3	3	3	3	3	3	3	3	3	3	3	3	3	3
23	0	1	0	1	1	1	0	0	0	4	1	1	1	1	1	1	1	1	1	1	10	1	0	1	2	4	3	1	1	13	3	2	3	3	3	3	3	2	2	3	3	3	2	3	3	3	3	3	3
24	0	0	0	0	0	0	0	0	0	0	1	0	0	1	1	1	0	0	1	1	6	0	0	0	0	4	4	0	0	8	3	3	3	3	2	3	3	3	3	3	3	3	2	2	2	2	2	2	2
25	1	1	1	1	1	1	1	0	0	7	1	1	1	1	1	1	1	0	1	1	9	2	2	2	2	3	2	2	1	16	3	3	3	3	3	2	2	2	2	0	1	1	2	3	3	3	2	3	3
26																					0
27	0	0	0	0	0	0	0	0	0	0	1	1	0	1	1	1	1	1	1	1	9	0	0	0	0	2	1	0	0	3	3	3	3	3	3	3	3	2	1	3	3	3	3	3	3	3	3	3	3
28	0	0	0	0	0	0	0	0	0	0	1	1	0	1	1	1	1	1	1	1	9	0	0	0	0	3	4	0	0	7	3	3	3	3	3	3	3	3	3	3	3	3	3	3	3	3	3	3	3
29	2	2	3	2	2	2	2	2	1	18	1	0	1	1	1	1	1	1	1	1	9	2	2	2	2	2	2	2	2	16	2	0	2	2	3	3	3	2	2	2	2	0	0	1	1	1	3	2	3
30	0	0	0	1	1	0	0	0	0	2	1	1	0	1	1	1	1	1	1	1	9	2	1	2	1	4	4	1	1	16	3	3	3	3	3	3	3	2	2	3	1	3	3	3	3	3	3	3	3
31																					0
32	0	0	1	1	0	0	0	0	0	2	1	1	1	1	1	1	1	1	1	1	10	1	0	1	0	3	4	1	1	11	3	2	3	3	3	3	2	2	3	3	3	2	2	3	3	3	3	3	3
33	1	0	1	3	1	1	1	0	0	8	1	0	0	1	1	0	1	1	1	1	7	3	2	3	2	2	2	3	2	19	1	1	1	1	2	2	2	2	2	2	2	2	2	2	2	2	2	2	2
34	1	1	2	2	0	0	0	0	0	6	1	1	1	1	1	1	1	1	1	1	10	2	2	2	2	2	2	2	0	14	3	3	3	3	1	3	3	3	3	3	3	3	3	3	2	3	3	3	3
35	1	0	1	1	1	1	0	0	1	6	1	1	1	1	1	1	1	1	1	1	10	2	0	3	2	2	2	2	2	15	1	1	1	1	2	2	2	2	2	1	2	2	2	0	2	2	2	2	2
36																					0
37	1	0	3	3	3	1	1	0	0	12	1	1	1	1	1	1	1	1	1	1	10	2	2	2	2	2	2	2	2	16	1	1	1	1	1	1	1	1	1	1	1	1	1	1	1	1	1	1	1
38	0	0	0	1	0	0	0	0	0	1	1	1	1	1	1	1	1	1	1	1	10	0	0	0	0	0	1	2	0	3	3	3	3	2	3	3	3	2	2	3	3	2	2	3	3	2	3	2	3
39	1	1	1	1	1	0	0	0	0	5	1	1	0	1	1	1	1	1	1	1	9	1	0	1	1	3	3	1	1	11	3	3	3	3	3	3	3	3	3	3	3	2	2	3	3	3	3	3	3
40	1	0	0	1	1	1	0	0	0	4	1	0	1	1	1	1	1	1	1	1	9	2	2	2	2	4	3	1	2	18	2	3	3	2	3	3	3	3	3	2	1	3	2	2	2	2	3	2	2
41	1	1	1	1	0	0	0	0	0	4	1	1	1	1	1	1	0	1	1	1	9	2	2	2	2	3	4	3	3	21	3	2	3	3	3	3	3	2	2	3	3	2	2	2	2	3	3	2	3
42	1	1	1	1	1	0	1	0	0	6	1	0	1	0	1	1	1	1	1	1	8	2	2	2	2	2	2	2	2	16	1	2	2	2	2	3	3	2	2	2	2	2	2	2	2	2	3	3	2
43	0	0	0	0	0	0	0	0	0	0	1	1	1	1	1	1	1	1	1	1	10	1	1	1	1	3	3	0	0	10	3	3	3	3	3	3	3	3	3	3	3	2	2	3	2	2	2	2	3
44	0	0	0	1	0	0	1	0	0	2	1	1	1	1	1	1	1	1	1	1	10	2	2	2	2	3	3	2	2	18	3	3	3	3	3	3	3	3	3	3	3	2	2	3	3	2	3	2	3
45	1	1	1	1	1	1	1	0	0	7	1	1	1	1	1	1	1	1	1	1	10	2	2	3	2	2	2	3	3	19	1	1	1	1	1	1	1	1	1	1	1	0	0	0	0	0	1	0	1
46
47
48	0	0	0	1	0	1	1	0	0	3	1	1	1	1	1	1	0	1	1	1	9	1	1	1	1	1	1	1	1	8	3	3	3	3	3	3	3	3	3	3	3	3	3	3	3	3	3	3	3
49	0	0	0	0	0	0	0	0	0	0	1	1	1	1	1	1	1	1	1	1	10	0	0	0	0	3	0	0	0	3	3	3	3	3	3	3	3	3	3	3	3	3	3	3	3	3	3	3	2
50	0	0	0	1	1	0	0	0	0	2	1	1	0	1	1	1	1	1	1	1	9	2	0	0	0	3	4	0	0	9	3	3	3	3	3	3	3	3	3	3	3	3	2	3	2	2	3	2	3
[truncated: 33 more columns]
